# Supplementary material for: Optimized Treatment of Interleukin (IL-1)-Mediated Autoinflammatory Diseases: Impact of Disease Activity-Based Treatment Adjustments
Source: J Clin Med. 2024 Apr 17;13(8):2319. doi: 10.3390/jcm13082319 (PMC11050771; doi:10.3390/jcm13082319)
Supplement: Supplementary file 1 [file jcm-13-02319-s001.zip]

Archive with 1 entries (1 files):
- jcm-2943696-supplementary.pdf
